# Supplementary material for: Plant-Derived Monoterpene Therapies in Parkinson’s Disease Models: Systematic Review and Meta-Analysis
Source: Plants (Basel). 2025 Mar 22;14(7):999. doi: 10.3390/plants14070999 (PMC11990262; doi:10.3390/plants14070999)
Supplement: Supplementary file 1 [file plants-14-00999-s001.zip]

Archive with 8 entries (8 files):
- Jávega-Cometto et al, Figure S1.jpg
- Jávega-Cometto et al, Figure S2.jpg
- Jávega-Cometto et al, Figure S3.jpg
- Jávega-Cometto et al, Figure S4.jpg
- Jávega-Cometto et al, Figure S5.jpg
- Jávega-Cometto et al, Figure S6.jpg
- Jávega-Cometto et al. Figure supplenmentary legends.pdf
- Jávega-Cometto et al. Supplementary material. Annex 1.pdf
